# Supplementary material for: WGCNA and transcriptome profiling reveal hub genes for key development stage seed size/oil content between wild and cultivated soybean
Source: BMC Genomics. 2023 Aug 28;24:494. doi: 10.1186/s12864-023-09617-6 (PMC10463976; doi:10.1186/s12864-023-09617-6)
Supplement: Supplementary file 1 — Additional file 1: Table S1. Statistics of traits associated with soybean seed oil and seed weight for RNA-seq sample. SL: seed length; SW: seed width; SH: seed height; HGW: hundred-grain weight ; OC: oil content; OA: oleic acid; LNA: linolenic acid. The values associated with seed size and oil were continuously measured from 2015 to 2017. The data is presented in the form of mean ± standard deviation (SD). Table S2. Information of all primer sequence in qRT-PCR. Table S3. The candidate genes involved in lipid metabolism. Table S4. The candidate genes involved in regulation of seed size. Table S5. Candidate hub genes in six modules according to kME value. Fig. S1. qRT-PCR validation of candidate genes in G1 group. (A) The fold change (FC) of gene expression in G1_1; (B) The FC of gene expression in G1_2; (C) Th FC of gene expression in G1_3; (D) The FC of gene expression in G1_4. The x-axis represents the name of sixteen candidate genes, y-axis shows the FC increase/decrease in expression level of the genes. Fig. S2. qRT-PCR validation of candidate genes in G2 group. (A) The fold change (FC) of gene expression in G2_1; (B) The FC of gene expression in G2_2; (C) Th FC of gene expression in G2_3; (D) The FC of gene expression in G2_4. The x-axis represents the name of sixteen candidate genes, y-axis shows the FC increase/decrease in expression level of the genes. Fig. S3. qRT-PCR validation of candidate genes in G3 group. (A) The fold change (FC) of gene expression in G3_1; (B) The FC of gene expression in G3_2; (C) Th FC of gene expression in G3_3; (D) The FC of gene expression in G3_4. The x-axis represents the name of sixteen candidate genes, y-axis shows the FC increase/decrease in expression level of the genes. [file 12864_2023_9617_MOESM1_ESM.zip › Table S2.xlsx]

## Sheet: Sheet1
Table S2 Information of all primer sequence in qRT-PCR.
Gene ID	Forward primer (5’-3’)	Reverse primer (5’-3’)	Size(bp)
Glyma.03g189600	TCAGCCACTACATCAACATAAC	CGAATCATCGTCCTCAATA		121
Glyma.06g050400	ATTCCTGTAAATCGCTCGTC	AGGGCTACTTGGCCTGTT		281
Glyma.06g068800	GCTCCTTCCCTCACTTGT	ACTCACTACCCTCCTCGG		239
Glyma.07g037700	ACCACCACAACAAGGTAGAG	GAAGCCATCCTCTGAAGC		264
Glyma.07g069700	GCACTCTTCGCTGAGCTAAGT	CCATCATTCCCACCCAAC		140
Glyma.09g098300	CTCTTGGACAGATCTCAACCAT	GAGGGAAAAACGACATTAGC		345
Glyma.09g111900	TTACATCCCTACCCTTCC	ACCAACCCATACTAGACTTT		290
Glyma.09g255700	GGTTGGGAATCGAAAATCC	TATCAATGACACCTCCACCTG		133
Glyma.10g119900	TCATGGCGTGTCTTCTCG	GCCTTCTTTAGGGCATTAG		206
Glyma.13g253600	CCACCAGAGCAGTAACCATT	AAGACCTCCTAGTACGACAAAAT		120
Glyma.13g287600	GGTGCCATAAGAAATGACAAG	TCAACTTGCTGATGCCGT		200
Glyma.14g123900	TCGCCCACTTCGGTTCTC	ACGACACCGTCTCGCCAT		115
Glyma.14g184900	AAAAGGAACGGAGAACAC	TGATGATTATTGGGCAGA		198
Glyma.17g154500	CTATACCCGAGGAACACG	AAGGAAGGCTTTACCACA		103
Glyma.19g164900	GTCGTGGACAGGCAGATAGT	ACATAGCATTCTTGCGGAGT		370
Glyma.20g122000	TCCTTTCTGCTGCCTTTCTAT	CTTGTTTTTCACGATTCTCCTT		134
Glyma.12g020500 (GmUKN1)	GCGAATGTTACGGAGGCTCTG	ATCTGAATGGTGGCGGGATCAA		74
Glyma.03g124400 (GmTUB4)	GGCGTCCACATTCATTGGA	CCGGTGTACCAATGCAAGAA		111
Glyma18g290800 (GmACT11)	ATCTTGACTGAGCGTGGTTATTCC	GCTGGTCCTGGCTGTCTCC		126
