# Supplementary material for: WGCNA and transcriptome profiling reveal hub genes for key development stage seed size/oil content between wild and cultivated soybean
Source: BMC Genomics. 2023 Aug 28;24:494. doi: 10.1186/s12864-023-09617-6 (PMC10463976; doi:10.1186/s12864-023-09617-6)
Supplement: Supplementary file 1 — Additional file 1: Table S1. Statistics of traits associated with soybean seed oil and seed weight for RNA-seq sample. SL: seed length; SW: seed width; SH: seed height; HGW: hundred-grain weight ; OC: oil content; OA: oleic acid; LNA: linolenic acid. The values associated with seed size and oil were continuously measured from 2015 to 2017. The data is presented in the form of mean ± standard deviation (SD). Table S2. Information of all primer sequence in qRT-PCR. Table S3. The candidate genes involved in lipid metabolism. Table S4. The candidate genes involved in regulation of seed size. Table S5. Candidate hub genes in six modules according to kME value. Fig. S1. qRT-PCR validation of candidate genes in G1 group. (A) The fold change (FC) of gene expression in G1_1; (B) The FC of gene expression in G1_2; (C) Th FC of gene expression in G1_3; (D) The FC of gene expression in G1_4. The x-axis represents the name of sixteen candidate genes, y-axis shows the FC increase/decrease in expression level of the genes. Fig. S2. qRT-PCR validation of candidate genes in G2 group. (A) The fold change (FC) of gene expression in G2_1; (B) The FC of gene expression in G2_2; (C) Th FC of gene expression in G2_3; (D) The FC of gene expression in G2_4. The x-axis represents the name of sixteen candidate genes, y-axis shows the FC increase/decrease in expression level of the genes. Fig. S3. qRT-PCR validation of candidate genes in G3 group. (A) The fold change (FC) of gene expression in G3_1; (B) The FC of gene expression in G3_2; (C) Th FC of gene expression in G3_3; (D) The FC of gene expression in G3_4. The x-axis represents the name of sixteen candidate genes, y-axis shows the FC increase/decrease in expression level of the genes. [file 12864_2023_9617_MOESM1_ESM.zip › Table S3.xlsx]

## Sheet: Sheet1
Table S3 The candidate genes involved in lipid metabolism.
Candidate genes	Functional annotation	Log2 (FC)
Glyma.08g109300	3-ketoacyl-ACP synthase III (KASIII)	8.33
Glyma.06g058500	3-ketoacyl-CoA synthase (KCS)	8.22
Glyma.08g109400	3-ketoacyl-ACP synthase III (KASIII)	7.95
Glyma.18g027300	Phospholipase C (PLC)	7.11
Glyma.10g179400	3-ketoacyl-CoA synthase (KCS)	7.05
Glyma.08g213100	Phosphatidylcholine:diacylglycerol cholinephosphotransferase (PDCT)	6.37
Glyma.08g297000	WRINKLED1 (WRI1)	6.28
Glyma.01g081900	Pyruvate dehydrogenase complex (PDHC)	5.98
Glyma.18g125200	WRINKLED1 (WRI1)	5.83
Glyma.10g119900	Glycerol-3-phosphate acyltransferase (GPAT)	5.55
Glyma.03g078600	Glycerol-3-phosphate acyltransferase (GPAT)	5.4
Glyma.17g005600	LEAFY COTYLEDON1 (LEC1)	4.99
Glyma.08g227700	WRINKLED1 (WRI1)	4.91
Glyma.07g268100	LEAFY COTYLEDON1 (LEC1)	4.89
Glyma.08g110500	3-ketoacyl-ACP synthase III (KASIII)	4.86
Glyma.15g221600	WRINKLED1 (WRI1)	4.81
Glyma.04g003300	Enoyl-ACP reductase (EAR)	4.67
Glyma.17g051300	Phospholipid:diacylglycerol acyltransferase (PDAT)	4.67
Glyma.01g038000	Pyruvate dehydrogenase complex (PDHC)	4.56
Glyma.08g110700	3-ketoacyl-ACP synthase III (KASIII)	4.56
Glyma.13g119800	Pyruvate dehydrogenase complex (PDHC)	4.41
Glyma.06g012500	3-ketoacyl-CoA synthase (KCS)	4.34
Glyma.06g020500	Phospholipase D (PLD)	4.33
Glyma.09g123800	Caleosin	4.32
Glyma.01g215100	Phospholipase D (PLD)	4.26
Glyma.06g214800	3-ketoacyl-CoA synthase (KCS)	4.23
Glyma.19g147400	Fatty acid desaturase 2 (FAD2)	4
Glyma.04g149300	3-ketoacyl-CoA synthase (KCS)	3.84
Glyma.18g011500	3-ketoacyl-CoA reductase (KCR)	3.62
Glyma.03g174900	Phosphatidate phosphatase (PAP)	3.61
Glyma.11g245600	3-ketoacyl-CoA reductase (KCR)	3.54
Glyma.06g112900	Long chain acyl-CoA synthetase (LACS)	3.46
Glyma.06g209900	Oleosin	3.38
Glyma.20g201000	Caleosin	3.24
Glyma.11g120600	Lysophosphatidic acid acyltransferase (LPAT)	3.22
Glyma.08g345900	Enoyl-ACP reductase (EAR)	3.21
Glyma.04g020400	Phospholipase D (PLD)	3.16
Glyma.18g195900	Acetyl-CoA carboxylase (ACCase)	3.11
Glyma.05g090600	Enoyl-ACP reductase (EAR)	3.1
Glyma.04g151600	Fatty acyl-ACP thioesterase B (FATB)	2.97
Glyma.20g115500	3-ketoacyl-CoA synthase (KCS)	2.97
Glyma.20g114500	Pyruvate dehydrogenase complex (PDHC)	2.94
Glyma.10g278000	Fatty acid desaturase 2 (FAD2)	2.93
Glyma.05g168300	Phospholipase D (PLD)	2.9
Glyma.13g079900	Long chain acyl-CoA synthetase (LACS)	2.9
Glyma.08g279700	3-hydroxyacyl-CoA dehydratase (HCD)	2.87
Glyma.05g216600	Long chain acyl-CoA synthetase (LACS)	2.77
Glyma.11g230100	Phospholipase C (PLC)	2.75
Glyma.05g129600	3-ketoacyl-ACP synthase I (KASI)	2.67
Glyma.18g156100	Enoyl-ACP reductase (EAR)	2.62
Glyma.18g265300	Acetyl-CoA carboxylase (ACCase)	2.59
Glyma.16g115800	Diacylglycerol acyltransferase (DGAT)	2.53
Glyma.09g207900	Glycerol-3-phosphate acyltransferase (GPAT)	2.5
Glyma.08g084300	3-ketoacyl-ACP synthase II (KASII)	2.47
Glyma.07g029800	Phosphatidylcholine:diacylglycerol cholinephosphotransferase (PDCT)	2.45
Glyma.17g040500	Pyruvate dehydrogenase complex (PDHC)	2.45
Glyma.11g190400	Phospholipid:diacylglycerol acyltransferase (PDAT)	2.43
Glyma.12g027300	Enoyl-ACP reductase (EAR)	2.39
Glyma.20g121300	Phosphatidate phosphatase (PAP)	2.35
Glyma.20g111000	Fatty acid desaturase 2 (FAD2)	2.32
Glyma.05g177400	Glycerol-3-phosphate acyltransferase (GPAT)	2.26
Glyma.18g057700	Malonyl CoA-ACP transacylase (MAT)	2.26
Glyma.14g121400	Stearoyl-ACP desaturase (SAD)	2.23
Glyma.16g216200	Enoyl-ACP reductase (EAR)	2.21
Glyma.02g026800	Pyruvate dehydrogenase complex (PDHC)	2.2
Glyma.11g174100	Fatty acid desaturase 2 (FAD3)	2.17
Glyma.11g101400	Enoyl-ACP reductase (EAR)	2.15
Glyma.17g041600	Diacylglycerol acyltransferase (DGAT)	2.02
Glyma.03g144500	Fatty acid desaturase 2 (FAD2)	1.98
Glyma.13g085700	Glycerol-3-phosphate acyltransferase (GPAT)	1.76
Glyma.07g258200	Enoyl-ACP reductase (EAR)	-9.55
Glyma.10g189900	Caleosin	-8.59
Gglyma.U033000	3-ketoacyl-CoA synthase (KCS)	-8.12
Glyma.19g238900	Enoyl-ACP reductase (EAR)	-7.09
Glyma.06g162800	Enoyl-ACP reductase (EAR)	-6.39
Glyma.16g181300	Enoyl-ACP reductase (EAR)	-5.69
Glyma.19g004800	Oleosin	-5.46
Glyma.03g018900	Phospholipase D (PLD)	-5.3
Glyma.07g146800	Glycerol-3-phosphate acyltransferase (GPAT)	-5.2
Glyma.14g125500	Oleosin	-5.15
Glyma.17g183700	3-ketoacyl-CoA synthase (KCS)	-5.05
Glyma.20g196600	Oleosin	-4.97
Glyma.20g152500	3-ketoacyl-CoA synthase (KCS)	-4.64
Glyma.12g092600	Enoyl-ACP reductase (EAR)	-4.35
Glyma.12g084000	Phospholipid:diacylglycerol acyltransferase (PDAT)	-4.3
Glyma.04g057800	3-ketoacyl-CoA synthase (KCS)	-4.28
Glyma.15g034100	Lysophosphatidic acid acyltransferase (LPAT)	-4.22
Glyma.02g159200	3-ketoacyl -ACP reductase (KAR)	-4.14
Glyma.14g167400	Glycerol-3-phosphate acyltransferase (GPAT)	-4.13
Glyma.20g200900	Caleosin	-4.12
Glyma.11g011500	3-ketoacyl-ACP synthase III (KASIII)	-3.95
Glyma.09g111900	Fatty acid desaturase 2 (FAD2)	-3.86
Glyma.10g010800	Long chain acyl-CoA synthetase (LACS)	-3.68
Glyma.01g228700	3-ketoacyl-ACP synthase III (KASIII)	-3.66
Glyma.05g151200	Long chain acyl-CoA synthetase (LACS)	-3.47
Glyma.20g121200	Phosphatidate phosphatase (PAP)	-3.45
Glyma.06g211300	Fatty acyl-ACP thioesterase B (FATB)	-3.23
Glyma.20g233000	Enoyl-ACP reductase (EAR)	-3.1
Glyma.10g270100	Phosphatidate phosphatase (PAP)	-3.09
Glyma.17g242900	Phosphatidate phosphatase (PAP)	-3.03
Glyma.16g005800	Phospholipid:diacylglycerol acyltransferase (PDAT)	-2.68
Glyma.04g174600	Enoyl-ACP reductase (EAR)	-2.61
Glyma.08g024700	3-ketoacyl-ACP synthase I (KASI)	-2.61
Glyma.20g238000	Phospholipase D (PLD)	-2.6
Glyma.08g179900	3-hydroxyacyl-ACP dehydrase (HAD)	-2.49
Glyma.02g010300	Long chain acyl-CoA synthetase (LACS)	-2.46
Glyma.17g255400	Glycerol-3-phosphate acyltransferase (GPAT)	-2.46
Glyma.07g036400	Phospholipid:diacylglycerol acyltransferase (PDAT)	-2.44
Glyma.14g077500	Lysophosphatidic acid acyltransferase (LPAT)	-2.37
Glyma.16g049500	Enoyl-ACP reductase (EAR)	-2.35
Glyma.09g124200	Caleosin	-2.3
Glyma.13g118300	Diacylglycerol acyltransferase (DGAT)	-2.29
Glyma.15g052500	3-hydroxyacyl-ACP dehydrase (HAD)	-2.29
Glyma.05g013800	Oleosin	-2.26
Glyma.19g105100	3-ketoacyl-ACP synthase III (KASIII)	-2.2
Glyma.19g197200	Enoyl-ACP reductase (EAR)	-2.2
Glyma.17g139100	Phosphatidate phosphatase (PAP)	-2.15
Glyma.11g164500	Malonyl CoA-ACP transacylase (MAT)	-2.14
Glyma.05g221100	Acetyl-CoA carboxylase (ACCase)	-2.09
Glyma.17g086400	Oleosin	-2
Glyma.20g060300	Long chain acyl-CoA synthetase (LACS)	-1.99
note: log2 (FC) >2, based on the homologous genes reported in the literature
