# Supplementary material for: WGCNA and transcriptome profiling reveal hub genes for key development stage seed size/oil content between wild and cultivated soybean
Source: BMC Genomics. 2023 Aug 28;24:494. doi: 10.1186/s12864-023-09617-6 (PMC10463976; doi:10.1186/s12864-023-09617-6)
Supplement: Supplementary file 1 — Additional file 1: Table S1. Statistics of traits associated with soybean seed oil and seed weight for RNA-seq sample. SL: seed length; SW: seed width; SH: seed height; HGW: hundred-grain weight ; OC: oil content; OA: oleic acid; LNA: linolenic acid. The values associated with seed size and oil were continuously measured from 2015 to 2017. The data is presented in the form of mean ± standard deviation (SD). Table S2. Information of all primer sequence in qRT-PCR. Table S3. The candidate genes involved in lipid metabolism. Table S4. The candidate genes involved in regulation of seed size. Table S5. Candidate hub genes in six modules according to kME value. Fig. S1. qRT-PCR validation of candidate genes in G1 group. (A) The fold change (FC) of gene expression in G1_1; (B) The FC of gene expression in G1_2; (C) Th FC of gene expression in G1_3; (D) The FC of gene expression in G1_4. The x-axis represents the name of sixteen candidate genes, y-axis shows the FC increase/decrease in expression level of the genes. Fig. S2. qRT-PCR validation of candidate genes in G2 group. (A) The fold change (FC) of gene expression in G2_1; (B) The FC of gene expression in G2_2; (C) Th FC of gene expression in G2_3; (D) The FC of gene expression in G2_4. The x-axis represents the name of sixteen candidate genes, y-axis shows the FC increase/decrease in expression level of the genes. Fig. S3. qRT-PCR validation of candidate genes in G3 group. (A) The fold change (FC) of gene expression in G3_1; (B) The FC of gene expression in G3_2; (C) Th FC of gene expression in G3_3; (D) The FC of gene expression in G3_4. The x-axis represents the name of sixteen candidate genes, y-axis shows the FC increase/decrease in expression level of the genes. [file 12864_2023_9617_MOESM1_ESM.zip › Table S4.xlsx]

## Sheet: Sheet1
Table S4 The candidate genes involved in regulation of seed size.
Candidate genes	Functional annotation	Log2 (FC)
Glyma.20g114200	Cytochrome P450	8.28
Glyma.13g321200	Serine carboxypeptidase	8.16
Glyma.02g123000	Serine carboxypeptidase	7.93
Glyma.08g142400	WRKY family transcription factor	7.83
Glyma.12g179700	Serine carboxypeptidase	7.45
Glyma.01g065400	Serine carboxypeptidase	7.24
Glyma.05g228100	AP2/EREBP family transcription factor	7.21
Glyma.08g011500	Squamosa promoter binding protein	7.07
Glyma.03g117500	Squamosa promoter binding protein	7.06
New gene_5264	Ubiquitin-specific protease	6.96
Glyma.09g225400	Cytokinin oxidase/dehydrogenases	6.96
Glyma.11g239200	AP2/EREBP family transcription factor	6.9
Glyma.12g011400	Cytokinin oxidase/dehydrogenases	6.64
Glyma.11g163300	WRKY family transcription factor	6.6
Glyma.18g218400	Cytochrome P450	6.52
Glyma.09g256800	E3 ubiquitin ligase	6.5
Glyma.06g168600	Squamosa promoter binding protein	6.47
Glyma.12g081100	E3 ubiquitin ligase	6.31
Glyma.08g297000	AP2-like family transcription factor	6.28
Glyma.13g177200	E3 ubiquitin ligase	6.24
Glyma.16g064900	LRR receptor kinase	6.21
Glyma.10g065200	LRR receptor kinase	6.17
Glyma.14g080100	Mitogen-activated protein kinase kinase kinase	6.09
Glyma.01g125800	LRR receptor kinase	6.05
Glyma.02g057500	Cytochrome P450	5.9
Glyma.15g170300	Cytokinin oxidase/dehydrogenases	5.85
Glyma.18g125200	AP2-like family transcription factor	5.83
Glyma.09g142700	Cytochrome P450	5.82
Glyma.12g001300	E3 ubiquitin ligase	5.77
Glyma.05g199500	Short-chain dehydrogenase/reductase	5.62
Glyma.17g073200	Serine carboxypeptidase	5.61
Glyma.13g052900	Cytochrome P450	5.52
Glyma.02g078800	Cytochrome P450	5.51
Glyma.05g119500	Brassinosteroid receptor	5.41
Glyma.20g142900	Mitogen-activated protein kinase kinase kinase	5.41
Glyma.05g208900	Cytochrome P450	5.37
Glyma.10g237900	LRR receptor kinase	5.36
Glyma.13g109500	Growth-regulating factor	5.35
Glyma.14g192500	Cytochrome P450	5.33
Glyma.03g129200	Cytochrome P450	5.24
Glyma.05g245400	bZIP transcription factor	5.19
Glyma.17g054500	Cytokinin oxidase/dehydrogenases	5.11
Glyma.02g204700	Serine carboxypeptidase	5.08
New gene_1222	Phosphatase 2C	5.06
Glyma.03g258200	AP2/EREBP family transcription factor	5.05
Glyma.14g080500	Serine carboxypeptidase	5
Glyma.02g261400	LRR receptor kinase	4.98
Glyma.02g119600	Cytochrome P450	4.94
Glyma.02g158400	Serine carboxypeptidase	4.91
Glyma.13g150000	LRR receptor kinase	4.88
Glyma.07g109600	Squamosa promoter binding protein	4.87
Glyma.19g044000	Histone acetyltransferase	4.81
Glyma.02g297100	LRR receptor kinase	4.76
Glyma.11g018000	Phosphatase 2C	4.72
Glyma.18g023500	LRR receptor kinase	4.64
Glyma.04g029600	bZIP transcription factor	4.56
Glyma.10g271900	LRR receptor kinase	4.55
Glyma.19g240800	Cytochrome P450	4.55
Glyma.03g208800	Auxin response factor	4.54
Glyma.12g071000	Auxin response factor	4.44
Glyma.15g172600	Mitogen-activated protein kinase kinase	4.34
Glyma.03g143100	Squamosa promoter binding protein	4.31
Glyma.01g133300	LRR receptor kinase	4.3
Glyma.05g108600	AP2-like family transcription factor	4.3
Glyma.06g283300	Basic helix-loop-helix transcription factor	4.27
Glyma.12g097100	WRKY family transcription factor	4.27
Glyma.03g141600	LRR receptor kinase	4.26
Glyma.08g215400	Basic helix-loop-helix transcription factor	4.25
Glyma.02g249100	E3 ubiquitin ligase	4.23
Glyma.05g004600	Gβsubunit/Atypical Gγsubunit	4.21
Glyma.01g147600	AP2/EREBP family transcription factor	4.2
Glyma.12g016100	Plant-specific anaphase-promoting complex/cyclosome regulator	4.16
Glyma.02g281100	LRR receptor kinase	4.15
Glyma.10g016500	AP2/EREBP family transcription factor	4.11
Glyma.18g218500	Cytochrome P450	4.11
Glyma.04g224800	Cytochrome P450	4.09
Glyma.08g229100	LRR receptor kinase	4.01
Glyma.03g224700	WRKY family transcription factor	4
Glyma.02g131700	bZIP transcription factor	3.99
Glyma.12g073000	mitogen-activated protein kinase	3.97
Glyma.19g229400	Calmodulin-binding protein	3.89
Glyma.06g090500	α-Tubulin	3.88
Glyma.U037700	AP2-like family transcription factor	3.88
Glyma.06g140000	Cytochrome P450	3.84
Glyma.20g156700	LRR receptor kinase	3.84
Glyma.14g200200	WRKY family transcription factor	3.82
Glyma.03g023700	LRR receptor kinase	3.78
Glyma.05g173500	E3 ubiquitin ligase	3.73
Glyma.06g052700	Cytochrome P450	3.73
Glyma.14g055900	LRR receptor kinase	3.73
Glyma.03g137300	LRR receptor kinase	3.71
Glyma.08g250000	Cytochrome P450	3.71
Glyma.11g058300	Mitogen-activated protein kinase kinase kinase	3.7
Glyma.19g144100	LRR receptor kinase	3.69
Glyma.15g110300	WRKY family transcription factor	3.65
Glyma.09g274000	WRKY family transcription factor	3.61
New gene_961	Mitogen-activated protein kinase kinase kinase	3.59
Glyma.15g113300	Short-chain dehydrogenase/reductase	3.59
Glyma.15g183300	E3 ubiquitin ligase	3.55
Glyma.04g215600	E3 ubiquitin ligase	3.54
Glyma.04g047900	AP2-like family transcription factor	3.53
Glyma.10g092500	Cytochrome P450	3.52
Glyma.16g023600	Auxin response factor	3.45
Glyma.04g088500	α-Tubulin	3.44
Glyma.18g257800	LRR receptor kinase	3.44
Glyma.09g140800	E3 ubiquitin ligase	3.4
Glyma.02g147800	Basic helix-loop-helix transcription factor	3.35
Glyma.12g137100	LRR receptor kinase	3.33
Glyma.03g189900	Cytochrome P450	3.3
Glyma.17g187200	LRR receptor kinase	3.29
Glyma.05g218700	E3 ubiquitin ligase	3.25
Glyma.08g140500	Cytochrome P450	3.22
Glyma.11g192900	E3 ubiquitin ligase	3.22
Glyma.10g173500	Basic helix-loop-helix transcription factor	3.21
New gene_2068	AP2/EREBP family transcription factor	3.2
Glyma.15g215600	LRR receptor kinase	3.2
Glyma.19g167300	LRR receptor kinase	3.19
Glyma.01g169500	LRR receptor kinase	3.18
Glyma.08g302900	LRR receptor kinase	3.18
Glyma.18g282100	LRR receptor kinase	3.16
Glyma.10g026000	Basic helix-loop-helix transcription factor	3.15
Glyma.08g266100	LRR receptor kinase	3.14
Glyma.12g076200	Auxin response factor	3.14
Glyma.12g006300	LRR receptor kinase	3.12
Glyma.07g213100	bZIP transcription factor	3.11
Glyma.19g087800	LRR receptor kinase	3.11
Glyma.19g163300	Basic helix-loop-helix transcription factor	3.11
Glyma.08g350700	E3 ubiquitin ligase	3.09
Glyma.03g237600	Mitogen-activated protein kinase kinase kinase	3.08
Glyma.11g043800	LRR receptor kinase	3.08
Glyma.14g186500	E3 ubiquitin ligase	3.08
Glyma.03g105700	Basic helix-loop-helix transcription factor	3.07
Glyma.03g161800	Basic helix-loop-helix transcription factor	3.01
Glyma.13g236500	AP2/EREBP family transcription factor	3.01
Glyma.12g027000	E3 ubiquitin ligase	3
New gene_9536	E3 ubiquitin ligase	-11.4
Glyma.15g021600	LRR receptor kinase	-8.32
Glyma.08g081400	Phosphatase 2C	-8.3
New gene_9147	LRR receptor kinase	-7.31
Glyma.03g165800	LRR receptor kinase	-7.28
Glyma.08g096500	TIFY family transcription regulators	-7.26
Glyma.09g063500	Cytokinin oxidase/dehydrogenases	-7.03
Glyma.04g041700	Basic helix-loop-helix transcription factor	-6.52
Glyma.19g094100	WRKY family transcription factor	-6.32
Glyma.07g017800	bZIP transcription factor	-5.99
Glyma.04g041200	AP2/EREBP family transcription factor	-5.93
Glyma.14g022600	Histone acetyltransferase	-5.64
Glyma.09g005700	WRKY family transcription factor	-5.57
Glyma.19g256800	AP2/EREBP family transcription factor	-5.19
Glyma.04g028900	Cytokinin oxidase/dehydrogenases	-4.64
Glyma.05g109400	Serine carboxypeptidase	-4.63
Glyma.07g220400	Cytochrome P450	-4.58
Glyma.16g131200	Cytochrome P450	-4.57
Glyma.16g026400	WRKY family transcription factor	-4.55
Glyma.11g053600	AP2/EREBP family transcription factor	-4.45
Glyma.18g013800	E3 ubiquitin ligase	-4.43
Glyma.11g001300	Brassinosteroid insensitive	-4.41
Glyma.07g270800	LRR receptor kinase	-4.4
Glyma.05g179900	AP2/EREBP family transcription factor	-4.36
Glyma.14g168400	AP2-like family transcription factor	-4.25
Glyma.15g150500	E3 ubiquitin ligase	-4.13
Glyma.10g067200	Growth-regulating factor	-3.96
Glyma.07g081300	MADS-box transcription factor	-3.91
Glyma.06g049200	AP2-like family transcription factor	-3.72
Glyma.19g124300	E3 ubiquitin ligase	-3.71
Glyma.20g195900	AP2/EREBP family transcription factor	-3.71
Glyma.03g047100	LRR receptor kinase	-3.7
Glyma.03g116300	Ubiquitin-specific protease	-3.67
Glyma.11g191200	Serine carboxypeptidase	-3.64
Glyma.13g217400	Cytochrome P450	-3.63
Glyma.07g133700	WRKY family transcription factor	-3.6
Glyma.15g021300	LRR receptor kinase	-3.6
Glyma.10g268900	E3 ubiquitin ligase	-3.51
Newgene_6988	E3 ubiquitin ligase	-3.5
Glyma.17g050200	Growth-regulating factor	-3.31
Glyma.07g196000	E3 ubiquitin ligase	-3.26
Glyma.06g238200	Phosphatase 2C	-3.23
Glyma.18g242000	WRKY family transcription factor	-3.2
Glyma.12g117000	AP2/EREBP family transcription factor	-3.17
Glyma.09g177300	mitogen-activated protein kinase	-3.16
New gene_155	Calmodulin-binding protein	-3.14
Glyma.10g011300	WRKY family transcription factor	-3.14
Glyma.20g118200	LRR receptor kinase	-3.13
Glyma.17g035400	WRKY family transcription factor	-3.09
Glyma.05g075800	LRR receptor kinase	-3.08
Glyma.02g185200	AP2-like family transcription factor	-3.06
Glyma.09g001100	E3 ubiquitin ligase	-3.02
Glyma.09g282700	Cytochrome P450	-3.02
Glyma.11g022400	E3 ubiquitin ligase	-3
