# Supplementary material for: WGCNA and transcriptome profiling reveal hub genes for key development stage seed size/oil content between wild and cultivated soybean
Source: BMC Genomics. 2023 Aug 28;24:494. doi: 10.1186/s12864-023-09617-6 (PMC10463976; doi:10.1186/s12864-023-09617-6)
Supplement: Supplementary file 1 — Additional file 1: Table S1. Statistics of traits associated with soybean seed oil and seed weight for RNA-seq sample. SL: seed length; SW: seed width; SH: seed height; HGW: hundred-grain weight ; OC: oil content; OA: oleic acid; LNA: linolenic acid. The values associated with seed size and oil were continuously measured from 2015 to 2017. The data is presented in the form of mean ± standard deviation (SD). Table S2. Information of all primer sequence in qRT-PCR. Table S3. The candidate genes involved in lipid metabolism. Table S4. The candidate genes involved in regulation of seed size. Table S5. Candidate hub genes in six modules according to kME value. Fig. S1. qRT-PCR validation of candidate genes in G1 group. (A) The fold change (FC) of gene expression in G1_1; (B) The FC of gene expression in G1_2; (C) Th FC of gene expression in G1_3; (D) The FC of gene expression in G1_4. The x-axis represents the name of sixteen candidate genes, y-axis shows the FC increase/decrease in expression level of the genes. Fig. S2. qRT-PCR validation of candidate genes in G2 group. (A) The fold change (FC) of gene expression in G2_1; (B) The FC of gene expression in G2_2; (C) Th FC of gene expression in G2_3; (D) The FC of gene expression in G2_4. The x-axis represents the name of sixteen candidate genes, y-axis shows the FC increase/decrease in expression level of the genes. Fig. S3. qRT-PCR validation of candidate genes in G3 group. (A) The fold change (FC) of gene expression in G3_1; (B) The FC of gene expression in G3_2; (C) Th FC of gene expression in G3_3; (D) The FC of gene expression in G3_4. The x-axis represents the name of sixteen candidate genes, y-axis shows the FC increase/decrease in expression level of the genes. [file 12864_2023_9617_MOESM1_ESM.zip › Table S5.xlsx]

## Sheet: Sheet1
Table 5 Candidate hub genes in six modules according to kME value.
Module	Hub gene	Functional description	kME
salmon	Glyma.13g191400	Cytosolic sulfotransferase 15	0.99
salmon	Glyma.08g346600	Metallothionein-like protein 4A	0.98
salmon	Glyma.03g078200	BAHD acyltransferase DCR	0.98
salmon	Glyma.09g111900	Omega-6 fatty acid desaturase, FAD2-2	0.98
salmon	Glyma.13g216400	Acyl-CoA-binding domain protein 4	0.97
salmon	Glyma.14g123900	Ethylene-responsive transcription factor	0.97
salmon	Glyma.20g131100	Gibberellin regulated protein	0.97
salmon	Glyma.05g133500	Peroxiredoxin 6, 1-Cys peroxiredoxin	0.96
salmon	Glyma.13g103900	GATA transcription factor	0.96
salmon	Glyma.20g098700	F-box protein	0.96
salmon	Glyma.05g231600	Unknown	0.96
salmon	Glyma.13g120500	Cytochrome P450 94A2	0.96
salmon	Glyma.12g082700	Histone H2B	0.96
pink	Glyma.14g111800	Aspartate aminotransferase	0.98
pink	Glyma.13g287600	Gibberellin 2-oxidase 8 (GA2OX8)	0.97
pink	Glyma.02g157900	Unknown	0.97
pink	Glyma.01g182200	Unknown	0.97
pink	Glyma.03g189600	Trihelix transcription factor	0.96
pink	Glyma.09g140800	E3 ubiquitin-protein ligase ATL31	0.96
pink	Glyma.07g185000	Palmitoyltransferase ZDHHC13/17	0.95
pink	Glyma.02g020200	SNF1-related protein kinase regulatory	0.94
pink	Glyma.10g119900	Glycerol-3-phosphate acyltransferase 6	0.94
pink	Glyma.05g222400	Aminocyclopropanecarboxylate oxidase	0.94
pink	Glyma.14g184800	Unknown	0.94
pink	Glyma.14g184900	Unknown	0.94
midnightblue	Glyma.14g026800	hAT family C-terminal dimerisation region	0.97
midnightblue	Glyma.06g050400	Unknown	0.94
midnightblue	Glyma.20g122000	Unknown	0.93
midnightblue	Glyma.17g154500	Ras-group-related LRR protein 5	0.93
midnightblue	Glyma.14g013300	Lectin-domain containing receptor kinase	0.92
midnightblue	Glyma.19g238400	Fantastic Four meristem regulator	0.91
midnightblue	Glyma.03g139900	Unknown	0.91
midnightblue	Glyma.12g012000	Calcineurin-like phosphoesterase	0.91
midnightblue	Glyma.12g053400	Calcium-dependent protein kinase 24	0.9
midnightblue	Glyma.02g147700	Unknown	0.88
magenta	Glyma.06g060200	Protein TIC 55	0.99
magenta	Glyma.09g104700	Beta-glucuronosyltransferase	0.99
magenta	Glyma.08g068500	Beta-glucuronosyltransferase	0.98
magenta	Glyma.02g093200	Heat shock 70kDa protein 1/8	0.98
magenta	Glyma.10g081800	Vacuole morphology and inheritance	0.97
magenta	Glyma.17g108500	Inorganic pyrophosphatase	0.97
magenta	Glyma.02g293700	Unknown	0.97
magenta	Glyma.18g231400	Seed trypsin/chymotrypsin inhibitor	0.97
magenta	Glyma.19g164900	Glycinin G3	0.96
magenta	Glyma.07g155500	Abscisic acid receptor PYR/PYL family	0.96
magenta	Glyma.18g166600	Phosphatidylinositol glycan, class S	0.96
magenta	Glyma.07g156900	Chaperone protein dnaJ 15	0.96
lightcyan	Glyma.10g209800	Phenylalanine ammonia-lyase	0.99
lightcyan	Glyma.06g068800	Ethylene-responsive transcription factor	0.98
lightcyan	Glyma.05g052700	Protein NSP-interacting kinase 2	0.98
lightcyan	Glyma.05g149100	Rho GDP-dissociation inhibitor	0.97
lightcyan	Glyma.07g069700	Glycerol-3-phosphate acyltransferase 8	0.97
lightcyan	Glyma.14g140900	BURP domain protein RD22	0.97
lightcyan	Glyma.12g195200	MYB_related transcription factor	0.97
lightcyan	Glyma.15g243000	Glucan endo-1,3-beta-glucosidase	0.97
lightcyan	Glyma.05g153200	Chalcone synthase	0.97
lightcyan	Glyma.07g042500	KUP system potassium uptake protein	0.97
lightcyan	Glyma.08g329700	4-coumarate--CoA ligase	0.97
blue	Glyma.15g267000	ATP-citrate synthase alpha chain protein 1	0.99
blue	Glyma.15g104400	RNA-binding protein cabeza	0.99
blue	Glyma.20g143300	Ran GTPase-activating protein 1	0.99
blue	Glyma.13g096600	Afadin- and alpha-actinin-binding protein	0.99
blue	Glyma.09g225700	Zinc finger CCCH domain-containing	0.99
blue	Glyma.13g253600	Inorganic pyrophosphatase	0.99
blue	Glyma.09g255700	Serine/threonine-protein kinase	0.99
blue	Glyma.09g098300	bHLH transcription factor	0.99
blue	Glyma.02g115900	14-3-3 protein SGF14	0.99
blue	Glyma.10g204800	Leucoanthocyanidin reductase	0.99
blue	Glyma.17g201600	Plastid-lipid-associated protein 8	0.99
